# Supplementary material for: Parental Effect on Agronomic and Olive Oil Traits in Olive Progenies from Reciprocal Crosses
Source: Plants (Basel). 2024 Sep 3;13(17):2467. doi: 10.3390/plants13172467 (PMC11396948; doi:10.3390/plants13172467)
Supplement: Supplementary file 1 [file plants-13-02467-s001.zip]

Archive with 1 entries (1 files):
- plants-3168667-supplementary.pdf
